# Supplementary material for: Multi-omics analysis of thermal stress response in a zooxanthellate cnidarian reveals the importance of associating with thermotolerant symbionts
Source: Proc Biol Sci. 2018 Apr 18;285(1877):20172654. doi: 10.1098/rspb.2017.2654 (PMC5936724; doi:10.1098/rspb.2017.2654)
Supplement: Supplemental Dataset S1 [file rspb20172654supp2.xlsx]

## Sheet: CC7 GO-Terms
All significant GO Terms enriched for CC7 transcriptome
Biological Process (bp)
	GO.ID	Term	Annotated	Significant	Expected	P_value
1	GO:0006457	protein folding	128	24	7.16	2.1e-05
2	GO:0043691	reverse cholesterol transport	7	4	0.39	0.0003
3	GO:0055114	oxidation-reduction process	1095	92	61.25	0.0003
4	GO:0044267	cellular protein metabolic process	3466	210	193.86	0.00032
5	GO:0019511	peptidyl-proline hydroxylation	13	6	0.73	0.00056
6	GO:0055098	response to low-density lipoprotein particle	16	5	0.89	0.00067
9	GO:0061077	chaperone-mediated protein folding	22	6	1.23	0.00104
10	GO:0000381	regulation of alternative mRNA splicing, via spliceosome	16	5	0.89	0.00141
11	GO:0034380	high-density lipoprotein particle assembly	5	3	0.28	0.0016
12	GO:0038027	apolipoprotein A-I-mediated signaling pathway	5	3	0.28	0.0016
13	GO:0033700	phospholipid efflux	5	3	0.28	0.0016
14	GO:0006120	mitochondrial electron transport, NADH to ubiquinone	5	3	0.28	0.0016
15	GO:0060155	platelet dense granule organization	5	3	0.28	0.0016
16	GO:0002790	peptide secretion	87	6	4.87	0.00161
17	GO:0010718	positive regulation of epithelial to mesenchymal transition	24	6	1.34	0.0017
18	GO:0000387	spliceosomal snRNP assembly	28	8	1.57	0.00211
19	GO:0034616	response to laminar fluid shear stress	11	4	0.62	0.00234
20	GO:0015918	sterol transport	54	9	3.02	0.00304
21	GO:0035050	embryonic heart tube development	79	8	4.42	0.00306
22	GO:0006068	ethanol catabolic process	6	3	0.34	0.00307
27	GO:0006413	translational initiation	85	8	4.75	0.00339
28	GO:0000413	protein peptidyl-prolyl isomerization	28	6	1.57	0.00393
29	GO:0007521	muscle cell fate determination	7	3	0.39	0.00515
30	GO:0051384	response to glucocorticoid	54	8	3.02	0.00534
31	GO:0006986	response to unfolded protein	73	9	4.08	0.00535
32	GO:0006633	fatty acid biosynthetic process	96	14	5.37	0.00603
33	GO:0048025	negative regulation of mRNA splicing, via spliceosome	14	4	0.78	0.0062
34	GO:0016226	iron-sulfur cluster assembly	14	4	0.78	0.0062
35	GO:0000272	polysaccharide catabolic process	46	7	2.57	0.00665
36	GO:0006541	glutamine metabolic process	31	6	1.73	0.00666
37	GO:0044255	cellular lipid metabolic process	627	45	35.07	0.00772
38	GO:0003333	amino acid transmembrane transport	35	7	1.96	0.00778
39	GO:0055091	phospholipid homeostasis	8	3	0.45	0.0079
40	GO:0032933	SREBP signaling pathway	7	3	0.39	0.00901
50	GO:0016486	peptide hormone processing	22	6	1.23	0.01024
51	GO:0070374	positive regulation of ERK1 and ERK2 cascade	55	8	3.08	0.01094
52	GO:0006911	phagocytosis, engulfment	25	5	1.4	0.01129
53	GO:0033344	cholesterol efflux	22	6	1.23	0.01129
54	GO:0015758	glucose transport	43	5	2.41	0.01136
55	GO:0046185	aldehyde catabolic process	9	3	0.5	0.01136
56	GO:0051603	proteolysis involved in cellular protein catabolic process	394	27	22.04	0.0128
57	GO:0030819	positive regulation of cAMP biosynthetic process	43	5	2.41	0.01291
58	GO:0003360	brainstem development	10	3	0.56	0.01556
59	GO:0060037	pharyngeal system development	10	3	0.56	0.01556
60	GO:0001507	acetylcholine catabolic process in synaptic cleft	10	3	0.56	0.01556
61	GO:0009113	purine nucleobase biosynthetic process	10	3	0.56	0.01556
62	GO:0015804	neutral amino acid transport	25	5	1.4	0.01582
73	GO:0042089	cytokine biosynthetic process	29	3	1.62	0.0174
74	GO:0032092	positive regulation of protein binding	62	7	3.47	0.01796
75	GO:0006397	mRNA processing	349	44	19.52	0.01929
76	GO:0009306	protein secretion	160	17	8.95	0.02019
77	GO:0007339	binding of sperm to zona pellucida	11	3	0.62	0.02052
78	GO:0045332	phospholipid translocation	11	3	0.62	0.02052
79	GO:0006189	'de novo' IMP biosynthetic process	11	3	0.62	0.02052
80	GO:0006915	apoptotic process	981	61	54.87	0.0217
81	GO:0009405	pathogenesis	30	5	1.68	0.02406
82	GO:0030521	androgen receptor signaling pathway	22	4	1.23	0.02622
83	GO:0010875	positive regulation of cholesterol efflux	12	3	0.67	0.02625
84	GO:0071397	cellular response to cholesterol	12	3	0.67	0.02625
85	GO:0042149	cellular response to glucose starvation	12	3	0.67	0.02625
86	GO:0032981	mitochondrial respiratory chain complex I assembly	12	3	0.67	0.02625
87	GO:0009083	branched-chain amino acid catabolic process	15	4	0.84	0.02783
88	GO:0055119	relaxation of cardiac muscle	13	3	0.73	0.02788
89	GO:0030238	male sex determination	5	2	0.28	0.02791
90	GO:0009822	alkaloid catabolic process	5	2	0.28	0.02791
91	GO:0003146	heart jogging	5	2	0.28	0.02791
92	GO:0033189	response to vitamin A	5	2	0.28	0.02791
93	GO:0018401	peptidyl-proline hydroxylation to 4-hydroxy-L-proline	5	2	0.28	0.02791
94	GO:0042738	exogenous drug catabolic process	5	2	0.28	0.02791
95	GO:0045163	clustering of voltage-gated potassium channels	5	2	0.28	0.02791
96	GO:0009103	lipopolysaccharide biosynthetic process	5	2	0.28	0.02791
97	GO:0044179	hemolysis in other organism	42	6	2.35	0.02825
98	GO:0046034	ATP metabolic process	439	41	24.55	0.02843
99	GO:0016925	protein sumoylation	22	4	1.23	0.03177
100	GO:0034614	cellular response to reactive oxygen species	65	6	3.64	0.03273
101	GO:0050702	interleukin-1 beta secretion	13	3	0.73	0.03273
102	GO:0043932	ossification involved in bone remodeling	13	3	0.73	0.03273
103	GO:0042993	positive regulation of transcription factor import into nucleus	13	3	0.73	0.03273
104	GO:0006569	tryptophan catabolic process	13	3	0.73	0.03273
105	GO:0090177	establishment of planar polarity involved in neural tube closure	41	4	2.29	0.03279
106	GO:0009169	purine ribonucleoside monophosphate catabolic process	380	30	21.25	0.03622
107	GO:0046130	purine ribonucleoside catabolic process	563	40	31.49	0.0363
108	GO:0008652	cellular amino acid biosynthetic process	151	14	8.45	0.03779
109	GO:0034599	cellular response to oxidative stress	99	11	5.54	0.0388
110	GO:0001666	response to hypoxia	123	10	6.88	0.03951
111	GO:0006144	purine nucleobase metabolic process	32	7	1.79	0.03965
112	GO:0019058	viral life cycle	128	8	7.16	0.04012
113	GO:0008206	bile acid metabolic process	23	4	1.29	0.04024
114	GO:0043248	proteasome assembly	8	3	0.45	0.04026
115	GO:0006662	glycerol ether metabolic process	10	3	0.56	0.04026
116	GO:0060337	type I interferon signaling pathway	15	3	0.84	0.04029
117	GO:0030720	oocyte localization involved in germarium-derived egg chamber formation	6	2	0.34	0.04033
118	GO:0071353	cellular response to interleukin-4	6	2	0.34	0.04033
119	GO:0007464	R3/R4 cell fate commitment	6	2	0.34	0.04033
120	GO:0007451	dorsal/ventral lineage restriction, imaginal disc	6	2	0.34	0.04033
121	GO:0007473	wing disc proximal/distal pattern formation	6	2	0.34	0.04033
122	GO:0036378	calcitriol biosynthetic process from calciol	6	2	0.34	0.04033
123	GO:0006465	signal peptide processing	6	2	0.34	0.04033
124	GO:0036335	intestinal stem cell homeostasis	6	2	0.34	0.04033
125	GO:0016348	imaginal disc-derived leg joint morphogenesis	6	2	0.34	0.04033
126	GO:0016330	second mitotic wave involved in compound eye morphogenesis	6	2	0.34	0.04033
127	GO:0045316	negative regulation of compound eye photoreceptor development	6	2	0.34	0.04033
128	GO:0002540	leukotriene production involved in inflammatory response	6	2	0.34	0.04033
129	GO:0045463	R8 cell development	6	2	0.34	0.04033
130	GO:0045468	regulation of R8 cell spacing in compound eye	6	2	0.34	0.04033
131	GO:0042676	compound eye cone cell fate commitment	6	2	0.34	0.04033
132	GO:0035155	negative regulation of terminal cell fate specification, open tracheal system	6	2	0.34	0.04033
133	GO:0035157	negative regulation of fusion cell fate specification	6	2	0.34	0.04033
134	GO:0035170	lymph gland crystal cell differentiation	6	2	0.34	0.04033
135	GO:0035171	lamellocyte differentiation	6	2	0.34	0.04033
136	GO:0006564	L-serine biosynthetic process	6	2	0.34	0.04033
137	GO:0046667	compound eye retinal cell programmed cell death	6	2	0.34	0.04033
138	GO:0006032	chitin catabolic process	24	4	1.34	0.04228
139	GO:0008340	determination of adult lifespan	35	5	1.96	0.04367
140	GO:0030199	collagen fibril organization	35	5	1.96	0.04367
141	GO:0009725	response to hormone	410	39	22.93	0.04604
142	GO:0006030	chitin metabolic process	50	9	2.8	0.04762
143	GO:0071356	cellular response to tumor necrosis factor	36	6	2.01	0.04771
144	GO:0007298	border follicle cell migration	15	3	0.84	0.04794
145	GO:0033690	positive regulation of osteoblast proliferation	15	3	0.84	0.04794
Cellular Compartment (cc)
	GO.ID	Term	Annotated	Significant	Expected	P_value
1	GO:0005747	mitochondrial respiratory chain complex I	21	10	1.27	1.2e-07
2	GO:0005788	endoplasmic reticulum lumen	142	27	8.56	3.2e-07
3	GO:0042470	melanosome	76	15	4.58	7.2e-05
4	GO:0034715	pICln-Sm protein complex	6	4	0.36	0.00018
5	GO:0070469	respiratory chain	49	18	2.96	0.00021
6	GO:0034709	methylosome	11	5	0.66	0.00027
7	GO:0005790	smooth endoplasmic reticulum	12	5	0.72	0.00044
8	GO:0005685	U1 snRNP	12	5	0.72	0.00044
9	GO:0005687	U4 snRNP	8	4	0.48	0.00076
11	GO:0070062	extracellular exosome	600	55	36.19	0.00125
12	GO:0005689	U12-type spliceosomal complex	15	5	0.9	0.00143
13	GO:0042151	nematocyst	65	11	3.92	0.00161
14	GO:0005578	proteinaceous extracellular matrix	523	54	31.54	0.00171
15	GO:0034719	SMN-Sm protein complex	16	5	0.96	0.00197
16	GO:0005576	extracellular region	2312	198	139.44	0.00198
17	GO:0005796	Golgi lumen	41	8	2.47	0.00274
20	GO:0005581	collagen trimer	172	21	10.37	0.00488
21	GO:0005832	chaperonin-containing T-complex	7	3	0.42	0.00637
22	GO:0002199	zona pellucida receptor complex	7	3	0.42	0.00637
23	GO:0005739	mitochondrion	1190	105	71.77	0.0072
24	GO:0016607	nuclear speck	124	15	7.48	0.00767
25	GO:0000502	proteasome complex	68	17	4.1	0.01025
26	GO:0032991	macromolecular complex	3551	216	214.16	0.01046
28	GO:0005762	mitochondrial large ribosomal subunit	10	3	0.6	0.01906
29	GO:0005743	mitochondrial inner membrane	287	37	17.31	0.02005
32	GO:0012507	ER to Golgi transport vesicle membrane	17	4	1.03	0.02501
33	GO:0033116	endoplasmic reticulum-Golgi intermediate compartment membrane	20	4	1.21	0.02936
34	GO:0008180	COP9 signalosome	20	4	1.21	0.02936
35	GO:0008540	proteasome regulatory particle, base subcomplex	5	2	0.3	0.03216
36	GO:0071013	catalytic step 2 spliceosome	51	7	3.08	0.03238
37	GO:0005615	extracellular space	561	45	33.83	0.03735
38	GO:0005681	spliceosomal complex	130	19	7.84	0.0425
39	GO:0005666	DNA-directed RNA polymerase III complex	14	3	0.84	0.04832
Molecular function (mf)
	GO.ID	Term	Annotated	Significant	Expected	P_value
1	GO:0051082	unfolded protein binding	52	15	2.82	6.3e-08
2	GO:0004656	procollagen-proline 4-dioxygenase activity	8	6	0.43	6.4e-07
3	GO:0008137	NADH dehydrogenase (ubiquinone) activity	17	8	0.92	1.1e-06
4	GO:0004222	metalloendopeptidase activity	208	27	11.29	2.3e-05
5	GO:0005355	glucose transmembrane transporter activity	5	4	0.27	4.1e-05
6	GO:0000166	nucleotide binding	2613	165	141.86	6.6e-05
7	GO:0017127	cholesterol transporter activity	6	4	0.33	0.00012
8	GO:0005506	iron ion binding	229	27	12.43	0.00023
9	GO:0016702	oxidoreductase activity, acting on single donors with incorporation of molecular oxygen, incorporation of two atoms of oxygen	41	10	2.23	0.00058
10	GO:0042605	peptide antigen binding	15	5	0.81	0.00089
11	GO:0034186	apolipoprotein A-I binding	5	3	0.27	0.00147
12	GO:0034188	apolipoprotein A-I receptor activity	5	3	0.27	0.00147
13	GO:0004028	3-chloroallyl aldehyde dehydrogenase activity	5	3	0.27	0.00147
14	GO:0031418	L-ascorbic acid binding	42	8	2.28	0.00166
15	GO:0003950	NAD+ ADP-ribosyltransferase activity	26	6	1.41	0.00227
16	GO:0004030	aldehyde dehydrogenase [NAD(P)+] activity	6	3	0.33	0.00282
18	GO:0003755	peptidyl-prolyl cis-trans isomerase activity	28	6	1.52	0.00339
19	GO:0008509	anion transmembrane transporter activity	199	16	10.8	0.00469
20	GO:0005528	FK506 binding	7	3	0.38	0.00473
21	GO:0009055	electron carrier activity	57	10	3.09	0.00684
25	GO:0004298	threonine-type endopeptidase activity	16	4	0.87	0.00929
26	GO:0030197	extracellular matrix constituent, lubricant activity	9	3	0.49	0.01047
27	GO:0015175	neutral amino acid transmembrane transporter activity	22	5	1.19	0.01161
28	GO:0016746	transferase activity, transferring acyl groups	252	23	13.68	0.01399
29	GO:0004602	glutathione peroxidase activity	10	3	0.54	0.01436
36	GO:0016887	ATPase activity	458	31	24.86	0.01894
37	GO:0036374	glutathione hydrolase activity	11	3	0.6	0.01896
38	GO:0031267	small GTPase binding	117	6	6.35	0.01911
39	GO:0003756	protein disulfide isomerase activity	20	4	1.09	0.02083
40	GO:0005007	fibroblast growth factor-activated receptor activity	41	6	2.23	0.02229
41	GO:0044822	poly(A) RNA binding	331	27	17.97	0.02262
42	GO:0016747	transferase activity, transferring acyl groups other than amino-acyl groups	203	14	11.02	0.02423
43	GO:0001056	RNA polymerase III activity	12	3	0.65	0.02427
44	GO:0003840	gamma-glutamyltransferase activity	12	3	0.65	0.02427
45	GO:0051087	chaperone binding	31	5	1.68	0.02447
46	GO:0061507	cyclic-GMP-AMP binding	5	2	0.27	0.02638
47	GO:0001671	ATPase activator activity	5	2	0.27	0.02638
48	GO:0035438	cyclic-di-GMP binding	5	2	0.27	0.02638
49	GO:0004791	thioredoxin-disulfide reductase activity	5	2	0.27	0.02638
50	GO:0035259	glucocorticoid receptor binding	5	2	0.27	0.02638
51	GO:0070182	DNA polymerase binding	5	2	0.27	0.02638
52	GO:0003917	DNA topoisomerase type I activity	5	2	0.27	0.02638
53	GO:0003918	DNA topoisomerase type II (ATP-hydrolyzing) activity	5	2	0.27	0.02638
54	GO:0050649	testosterone 6-beta-hydroxylase activity	5	2	0.27	0.02638
55	GO:0008237	metallopeptidase activity	316	35	17.16	0.0314
56	GO:0042803	protein homodimerization activity	407	31	22.1	0.03616
57	GO:0003743	translation initiation factor activity	58	7	3.15	0.03674
58	GO:0005548	phospholipid transporter activity	23	6	1.25	0.03679
59	GO:0005332	gamma-aminobutyric acid:sodium symporter activity	14	3	0.76	0.03705
60	GO:0005536	glucose binding	6	2	0.33	0.03816
61	GO:0042834	peptidoglycan binding	6	2	0.33	0.03816
62	GO:0047631	ADP-ribose diphosphatase activity	6	2	0.33	0.03816
63	GO:0004478	methionine adenosyltransferase activity	6	2	0.33	0.03816
64	GO:0030343	vitamin D3 25-hydroxylase activity	6	2	0.33	0.03816
65	GO:0004129	cytochrome-c oxidase activity	15	3	0.81	0.0445
66	GO:0003990	acetylcholinesterase activity	15	3	0.81	0.0445

## Sheet: H2 GO-Terms
All significant GO Terms enriched for H2 transcriptome
Biological Process (bp)
	GO.ID	Term	Annotated	Significant	Expected	P_value
1	GO:0055114	oxidation-reduction process	1101	65	24.91	1.7e-12
2	GO:0055085	transmembrane transport	1218	45	27.56	1.2e-07
3	GO:0006579	amino-acid betaine catabolic process	9	4	0.2	3e-05
4	GO:0009086	methionine biosynthetic process	31	6	0.7	5.9e-05
5	GO:0006457	protein folding	129	14	2.92	0.00013
6	GO:0048025	negative regulation of mRNA splicing, via spliceosome	14	4	0.32	0.00022
7	GO:0051939	gamma-aminobutyric acid import	7	3	0.16	0.00038
8	GO:0000381	regulation of alternative mRNA splicing, via spliceosome	16	4	0.36	0.00038
9	GO:0006811	ion transport	1224	41	27.7	0.00044
10	GO:0006566	threonine metabolic process	11	3	0.25	0.00051
12	GO:0035999	tetrahydrofolate interconversion	8	3	0.18	0.00059
13	GO:0014054	positive regulation of gamma-aminobutyric acid secretion	8	3	0.18	0.00059
14	GO:0030199	collagen fibril organization	36	5	0.81	0.00122
15	GO:0044267	cellular protein metabolic process	3484	68	78.83	0.0015
18	GO:0006546	glycine catabolic process	11	3	0.25	0.00166
19	GO:0019285	glycine betaine biosynthetic process from choline	13	3	0.29	0.00278
20	GO:0032229	negative regulation of synaptic transmission, GABAergic	13	3	0.29	0.00278
21	GO:0009744	response to sucrose	13	3	0.29	0.00278
22	GO:0006633	fatty acid biosynthetic process	95	9	2.15	0.00287
23	GO:0009448	gamma-aminobutyric acid metabolic process	7	3	0.16	0.00296
26	GO:0008652	cellular amino acid biosynthetic process	153	18	3.46	0.00328
27	GO:0006544	glycine metabolic process	31	6	0.7	0.00341
28	GO:0010288	response to lead ion	14	3	0.32	0.00348
29	GO:0042632	cholesterol homeostasis	30	4	0.68	0.00444
30	GO:0018401	peptidyl-proline hydroxylation to 4-hydroxy-L-proline	5	2	0.11	0.00488
31	GO:0046655	folic acid metabolic process	5	2	0.11	0.00488
32	GO:0001886	endothelial cell morphogenesis	5	2	0.11	0.00488
33	GO:0042438	melanin biosynthetic process	16	3	0.36	0.00517
34	GO:0070544	histone H3-K36 demethylation	16	3	0.36	0.00517
35	GO:0032259	methylation	342	12	7.74	0.00538
36	GO:0045087	innate immune response	319	12	7.22	0.00702
37	GO:0006388	tRNA splicing, via endonucleolytic cleavage and ligation	6	2	0.14	0.00721
38	GO:0006564	L-serine biosynthetic process	6	2	0.14	0.00721
39	GO:0006810	transport	3440	95	77.84	0.00974
40	GO:0042220	response to cocaine	26	4	0.59	0.00979
41	GO:0032922	circadian regulation of gene expression	20	3	0.45	0.00985
42	GO:0006814	sodium ion transport	176	8	3.98	0.01136
43	GO:0061077	chaperone-mediated protein folding	22	3	0.5	0.01286
44	GO:0015758	glucose transport	43	4	0.97	0.01299
45	GO:0048730	epidermis morphogenesis	8	2	0.18	0.01306
46	GO:0050718	positive regulation of interleukin-1 beta secretion	8	2	0.18	0.01306
47	GO:0019530	taurine metabolic process	8	2	0.18	0.01306
48	GO:0051090	regulation of sequence-specific DNA binding transcription factor activity	167	7	3.78	0.01643
49	GO:0044179	hemolysis in other organism	44	4	1	0.01719
50	GO:0030433	ER-associated ubiquitin-dependent protein catabolic process	26	3	0.59	0.02032
51	GO:0001507	acetylcholine catabolic process in synaptic cleft	10	2	0.23	0.02038
52	GO:0010468	regulation of gene expression	2495	57	56.45	0.02061
53	GO:0042558	pteridine-containing compound metabolic process	32	9	0.72	0.0222
54	GO:0033119	negative regulation of RNA splicing	15	5	0.34	0.02241
89	GO:0032355	response to estradiol	48	4	1.09	0.02297
90	GO:0070208	protein heterotrimerization	11	2	0.25	0.02454
91	GO:0042149	cellular response to glucose starvation	11	2	0.25	0.02454
92	GO:0000413	protein peptidyl-prolyl isomerization	28	3	0.63	0.02478
93	GO:0035264	multicellular organism growth	83	4	1.88	0.02722
94	GO:0072488	ammonium transmembrane transport	18	3	0.41	0.02889
95	GO:0031365	N-terminal protein amino acid modification	12	2	0.27	0.02901
96	GO:0009636	response to toxic substance	105	7	2.38	0.03511
97	GO:0006541	glutamine metabolic process	33	3	0.75	0.03801
98	GO:0015698	inorganic anion transport	95	8	2.15	0.03807
99	GO:0003333	amino acid transmembrane transport	35	3	0.79	0.04412
100	GO:0045739	positive regulation of DNA repair	15	2	0.34	0.04415
101	GO:0043524	negative regulation of neuron apoptotic process	59	4	1.33	0.04438
102	GO:0046456	icosanoid biosynthetic process	24	3	0.54	0.04457
132	GO:0045454	cell redox homeostasis	61	4	1.38	0.04916
133	GO:0071420	cellular response to histamine	16	2	0.36	0.04972
Cellular Compartment (cc)
	GO.ID	Term	Annotated	Significant	Expected	P_value
1	GO:0005788	endoplasmic reticulum lumen	141	17	3.28	2.2e-06
2	GO:0042470	melanosome	75	10	1.74	8.8e-06
4	GO:0033018	sarcoplasmic reticulum lumen	9	3	0.21	0.00094
5	GO:0016021	integral component of membrane	4466	126	103.82	0.00388
6	GO:0044421	extracellular region part	1459	42	33.92	0.00515
7	GO:0044218	other organism cell membrane	35	4	0.81	0.00852
8	GO:0005783	endoplasmic reticulum	1063	52	24.71	0.0103
9	GO:0042151	nematocyst	66	5	1.53	0.01856
16	GO:0030867	rough endoplasmic reticulum membrane	11	2	0.26	0.0258
17	GO:0031526	brush border membrane	51	4	1.19	0.03048
18	GO:0005790	smooth endoplasmic reticulum	12	2	0.28	0.03049
19	GO:0098589	membrane region	1386	45	32.22	0.0353
Molecular function (mf)
	GO.ID	Term	Annotated	Significant	Expected	P_value
1	GO:0005506	iron ion binding	236	20	5.26	7.6e-07
2	GO:0000166	nucleotide binding	2653	70	59.12	6.3e-06
3	GO:0005542	folic acid binding	14	5	0.31	9.1e-06
4	GO:0031418	L-ascorbic acid binding	43	7	0.96	4.2e-05
5	GO:0051082	unfolded protein binding	53	7	1.18	0.00016
6	GO:0005332	gamma-aminobutyric acid:sodium symporter activity	14	4	0.31	0.0002
7	GO:0004047	aminomethyltransferase activity	7	3	0.16	0.00036
13	GO:0022857	transmembrane transporter activity	1038	34	23.13	0.00053
15	GO:0030170	pyridoxal phosphate binding	78	7	1.74	0.00175
16	GO:0005328	neurotransmitter:sodium symporter activity	24	4	0.53	0.00181
17	GO:0008898	S-adenosylmethionine-homocysteine S-methyltransferase activity	12	3	0.27	0.00208
19	GO:0051864	histone demethylase activity (H3-K36 specific)	16	3	0.36	0.00496
20	GO:0043565	sequence-specific DNA binding	427	16	9.52	0.00694
21	GO:0008660	1-aminocyclopropane-1-carboxylate deaminase activity	6	2	0.13	0.007
22	GO:0015485	cholesterol binding	19	3	0.42	0.00816
23	GO:0004222	metalloendopeptidase activity	214	11	4.77	0.00871
24	GO:0003756	protein disulfide isomerase activity	20	3	0.45	0.00944
25	GO:0004656	procollagen-proline 4-dioxygenase activity	8	2	0.18	0.01269
26	GO:0047150	betaine-homocysteine S-methyltransferase activity	9	2	0.2	0.01608
27	GO:0004602	glutathione peroxidase activity	10	2	0.22	0.0198
59	GO:0003755	peptidyl-prolyl cis-trans isomerase activity	28	3	0.62	0.02382
60	GO:0004622	lysophospholipase activity	11	2	0.25	0.02385
61	GO:0004890	GABA-A receptor activity	30	3	0.67	0.02857
62	GO:0050660	flavin adenine dinucleotide binding	111	7	2.47	0.02976
63	GO:0015293	symporter activity	138	11	3.08	0.03614
64	GO:0015103	inorganic anion transmembrane transporter activity	85	7	1.89	0.03714
65	GO:0008301	DNA binding, bending	14	2	0.31	0.03777
66	GO:0009055	electron carrier activity	57	4	1.27	0.03804
67	GO:0008762	UDP-N-acetylmuramate dehydrogenase activity	15	2	0.33	0.04295
68	GO:0042605	peptide antigen binding	15	2	0.33	0.04295
69	GO:0003990	acetylcholinesterase activity	15	2	0.33	0.04295
70	GO:0008187	poly-pyrimidine tract binding	12	2	0.27	0.04399
91	GO:0050681	androgen receptor binding	16	2	0.36	0.04838
92	GO:0005179	hormone activity	16	2	0.36	0.04838
93	GO:0015101	organic cation transmembrane transporter activity	37	3	0.82	0.04884

## Sheet: RS GO-Terms
All significant GO Terms enriched for RS transcriptome
Biological Process (bp)
	GO.ID	Term	Annotated	Significant	Expected	P_value
	GO:0006412	translation	450	126	58.43	1.3e-18
	GO:0055114	oxidation-reduction process	1092	191	141.8	3.1e-06
	GO:0055085	transmembrane transport	1224	177	158.94	9e-06
	GO:0006413	translational initiation	86	30	11.17	3.9e-05
	GO:0006915	apoptotic process	976	158	126.74	0.00085
	GO:0006811	ion transport	1227	171	159.33	0.00094
	GO:0006814	sodium ion transport	178	26	23.11	0.00104
	GO:0060119	inner ear receptor cell development	59	16	7.66	0.00126
	GO:0019083	viral transcription	24	7	3.12	0.00127
	GO:0007219	Notch signaling pathway	118	31	15.32	0.00141
	GO:0035999	tetrahydrofolate interconversion	8	5	1.04	0.00146
	GO:0030521	androgen receptor signaling pathway	22	8	2.86	0.00218
	GO:0006457	protein folding	128	34	16.62	0.00259
	GO:0001919	regulation of receptor recycling	19	8	2.47	0.00293
	GO:0006986	response to unfolded protein	73	17	9.48	0.00295
	GO:0017148	negative regulation of translation	109	19	14.15	0.00299
	GO:0030574	collagen catabolic process	44	13	5.71	0.003
	GO:0044267	cellular protein metabolic process	3452	536	448.25	0.00333
	GO:0097178	ruffle assembly	10	5	1.3	0.00342
	GO:0006068	ethanol catabolic process	6	4	0.78	0.00342
	GO:0051092	positive regulation of NF-kappaB transcription factor activity	50	14	6.49	0.00365
	GO:0010634	positive regulation of epithelial cell migration	65	13	8.44	0.00446
	GO:0000184	nuclear-transcribed mRNA catabolic process, nonsense-mediated decay	39	12	5.06	0.00462
	GO:0061077	chaperone-mediated protein folding	22	8	2.86	0.00471
	GO:0006337	nucleosome disassembly	10	5	1.3	0.00526
	GO:0006414	translational elongation	38	13	4.93	0.00533
	GO:0048025	negative regulation of mRNA splicing, via spliceosome	14	6	1.82	0.00563
	GO:0010288	response to lead ion	14	6	1.82	0.00563
	GO:0030282	bone mineralization	62	12	8.05	0.00564
	GO:0030218	erythrocyte differentiation	41	9	5.32	0.00564
	GO:0000413	protein peptidyl-prolyl isomerization	28	9	3.64	0.00702
	GO:0051939	gamma-aminobutyric acid import	7	4	0.91	0.00716
	GO:0030199	collagen fibril organization	33	10	4.29	0.00727
	GO:0048864	stem cell development	116	19	15.06	0.00788
	GO:0002467	germinal center formation	6	4	0.78	0.00789
	GO:0060333	interferon-gamma-mediated signaling pathway	11	4	1.43	0.0079
	GO:0006030	chitin metabolic process	48	13	6.23	0.0085
	GO:0090102	cochlea development	36	13	4.67	0.00853
	GO:0071346	cellular response to interferon-gamma	22	9	2.86	0.00857
	GO:0060349	bone morphogenesis	43	11	5.58	0.00858
	GO:0000022	mitotic spindle elongation	11	5	1.43	0.00861
	GO:0006891	intra-Golgi vesicle-mediated transport	20	6	2.6	0.00862
	GO:0045454	cell redox homeostasis	61	15	7.92	0.00986
	GO:0070374	positive regulation of ERK1 and ERK2 cascade	56	14	7.27	0.01071
	GO:0090103	cochlea morphogenesis	25	8	3.25	0.01116
	GO:0000381	regulation of alternative mRNA splicing, via spliceosome	16	6	2.08	0.01194
	GO:0070544	histone H3-K36 demethylation	16	6	2.08	0.01194
	GO:0042135	neurotransmitter catabolic process	18	7	2.34	0.01282
	GO:0032801	receptor catabolic process	11	5	1.43	0.01284
	GO:0014054	positive regulation of gamma-aminobutyric acid secretion	8	4	1.04	0.01286
	GO:0032480	negative regulation of type I interferon production	13	6	1.69	0.01318
	GO:2000167	regulation of planar cell polarity pathway involved in neural tube closure	18	6	2.34	0.0132
	GO:0006415	translational termination	12	5	1.56	0.0132
	GO:0030433	ER-associated ubiquitin-dependent protein catabolic process	26	8	3.38	0.01433
	GO:0030307	positive regulation of cell growth	65	13	8.44	0.01484
	GO:0001731	formation of translation preinitiation complex	18	7	2.34	0.01643
	GO:0055092	sterol homeostasis	33	10	4.29	0.01679
	GO:0032733	positive regulation of interleukin-10 production	5	4	0.65	0.01683
	GO:0043243	positive regulation of protein complex disassembly	7	4	0.91	0.01683
	GO:0009448	gamma-aminobutyric acid metabolic process	7	4	0.91	0.01683
	GO:0006566	threonine metabolic process	11	4	1.43	0.01684
	GO:0070265	necrotic cell death	26	5	3.38	0.01686
	GO:0035088	establishment or maintenance of apical/basal cell polarity	19	3	2.47	0.01687
	GO:0034599	cellular response to oxidative stress	97	25	12.6	0.01773
	GO:0035461	vitamin transmembrane transport	5	3	0.65	0.01784
	GO:0000059	protein import into nucleus, docking	5	3	0.65	0.01784
	GO:0051901	positive regulation of mitochondrial depolarization	5	3	0.65	0.01784
	GO:0009115	xanthine catabolic process	5	3	0.65	0.01784
	GO:0060463	lung lobe morphogenesis	5	3	0.65	0.01784
	GO:0042256	mature ribosome assembly	5	3	0.65	0.01784
	GO:0001704	formation of primary germ layer	64	9	8.31	0.01787
	GO:0019344	cysteine biosynthetic process	15	6	1.95	0.01917
	GO:0002042	cell migration involved in sprouting angiogenesis	17	6	2.21	0.01918
	GO:0032229	negative regulation of synaptic transmission, GABAergic	13	5	1.69	0.0192
	GO:0006004	fucose metabolic process	13	5	1.69	0.0192
	GO:0001947	heart looping	66	15	8.57	0.02017
	GO:0042347	negative regulation of NF-kappaB import into nucleus	12	5	1.56	0.02077
	GO:0000050	urea cycle	9	4	1.17	0.02079
	GO:0019430	removal of superoxide radicals	9	4	1.17	0.02079
	GO:0071542	dopaminergic neuron differentiation	9	4	1.17	0.02079
	GO:0060287	epithelial cilium movement involved in determination of left/right asymmetry	18	6	2.34	0.02204
	GO:0006446	regulation of translational initiation	50	15	6.49	0.02229
	GO:0006895	Golgi to endosome transport	29	8	3.77	0.02767
	GO:0010718	positive regulation of epithelial to mesenchymal transition	24	7	3.12	0.02875
	GO:1902476	chloride transmembrane transport	63	14	8.18	0.02911
	GO:0046039	GTP metabolic process	185	33	24.02	0.02973
	GO:0030100	regulation of endocytosis	95	17	12.34	0.03105
	GO:0051292	nuclear pore complex assembly	10	4	1.3	0.03114
	GO:0007390	germ-band shortening	10	4	1.3	0.03114
	GO:0060037	pharyngeal system development	10	4	1.3	0.03114
	GO:0031398	positive regulation of protein ubiquitination	68	13	8.83	0.0312
	GO:0030324	lung development	120	22	15.58	0.03164
	GO:1901069	guanosine-containing compound catabolic process	178	33	23.11	0.03173
	GO:0006564	L-serine biosynthetic process	6	3	0.78	0.03225
	GO:0016540	protein autoprocessing	6	3	0.78	0.03225
	GO:0002315	marginal zone B cell differentiation	6	3	0.78	0.03225
	GO:0032727	positive regulation of interferon-alpha production	6	3	0.78	0.03225
	GO:1902230	negative regulation of intrinsic apoptotic signaling pathway in response to DNA damage	6	3	0.78	0.03225
	GO:0045429	positive regulation of nitric oxide biosynthetic process	6	3	0.78	0.03225
	GO:0071353	cellular response to interleukin-4	6	3	0.78	0.03225
	GO:0006097	glyoxylate cycle	6	3	0.78	0.03225
	GO:0039528	cytoplasmic pattern recognition receptor signaling pathway in response to virus	6	3	0.78	0.03225
	GO:0043985	histone H4-R3 methylation	6	3	0.78	0.03225
	GO:0006465	signal peptide processing	6	3	0.78	0.03225
	GO:0006450	regulation of translational fidelity	6	3	0.78	0.03225
	GO:0060337	type I interferon signaling pathway	15	4	1.95	0.03226
	GO:0008206	bile acid metabolic process	23	4	2.99	0.0323
	GO:0001944	vasculature development	417	55	54.15	0.03231
	GO:0001822	kidney development	200	29	25.97	0.0338
	GO:0071356	cellular response to tumor necrosis factor	37	11	4.8	0.03572
	GO:0050727	regulation of inflammatory response	63	12	8.18	0.03587
	GO:0016925	protein sumoylation	23	7	2.99	0.03666
	GO:0032922	circadian regulation of gene expression	20	6	2.6	0.0367
	GO:0009086	methionine biosynthetic process	31	8	4.03	0.04027
	GO:0006979	response to oxidative stress	208	43	27.01	0.04028
	GO:0060271	cilium morphogenesis	200	22	25.97	0.04301
	GO:0006518	peptide metabolic process	549	146	71.29	0.04319
	GO:0071910	determination of liver left/right asymmetry	26	7	3.38	0.04341
	GO:0019369	arachidonic acid metabolic process	26	7	3.38	0.04341
	GO:0016573	histone acetylation	92	15	11.95	0.04347
	GO:0030814	regulation of cAMP metabolic process	133	19	17.27	0.04359
	GO:0032648	regulation of interferon-beta production	26	9	3.38	0.04382
	GO:0032088	negative regulation of NF-kappaB transcription factor activity	43	10	5.58	0.04535
	GO:0000045	autophagosome assembly	25	7	3.25	0.04587
	GO:0006563	L-serine metabolic process	11	6	1.43	0.04607
	GO:0019433	triglyceride catabolic process	7	4	0.91	0.04613
	GO:0032933	SREBP signaling pathway	7	4	0.91	0.04613
	GO:0002093	auditory receptor cell morphogenesis	10	4	1.3	0.04615
	GO:0006072	glycerol-3-phosphate metabolic process	10	4	1.3	0.04615
	GO:0050732	negative regulation of peptidyl-tyrosine phosphorylation	7	3	0.91	0.04617
	GO:0003073	regulation of systemic arterial blood pressure	56	9	7.27	0.04619
	GO:0009396	folic acid-containing compound biosynthetic process	10	3	1.3	0.04619
	GO:0048532	anatomical structure arrangement	19	4	2.47	0.04619
	GO:0051101	regulation of DNA binding	31	5	4.03	0.04622
	GO:0019730	antimicrobial humoral response	21	3	2.73	0.04624
	GO:0071773	cellular response to BMP stimulus	64	7	8.31	0.04631
	GO:0043407	negative regulation of MAP kinase activity	32	7	4.16	0.04682
	GO:0006629	lipid metabolic process	916	140	118.94	0.04733
	GO:0048496	maintenance of organ identity	32	8	4.16	0.0478
Cellular Compartment (cc)
	GO.ID	Term	Annotated	Significant	Expected	P_value
	GO:0005840	ribosome	185	73	25.91	5.2e-10
	GO:0005788	endoplasmic reticulum lumen	142	46	19.89	1.5e-07
	GO:0022625	cytosolic large ribosomal subunit	14	10	1.96	1.7e-06
	GO:0022627	cytosolic small ribosomal subunit	18	10	2.52	4.2e-05
	GO:0042470	melanosome	75	24	10.5	6.1e-05
	GO:0005581	collagen trimer	173	45	24.23	8e-05
	GO:0005578	proteinaceous extracellular matrix	526	100	73.66	0.0003
	GO:0005576	extracellular region	2334	400	326.85	0.00072
	GO:0060091	kinocilium	5	4	0.7	0.0017
	GO:0012507	ER to Golgi transport vesicle membrane	17	8	2.38	0.00183
	GO:0010494	cytoplasmic stress granule	11	6	1.54	0.00184
	GO:0030126	COPI vesicle coat	9	5	1.26	0.00413
	GO:0070062	extracellular exosome	607	106	85	0.00848
	GO:0032991	macromolecular complex	3548	518	496.85	0.0095
	GO:0034707	chloride channel complex	48	13	6.72	0.01262
	GO:0071013	catalytic step 2 spliceosome	50	13	7	0.01777
	GO:0005856	cytoskeleton	1614	203	226.02	0.01778
	GO:0070776	MOZ/MORF histone acetyltransferase complex	5	3	0.7	0.022
	GO:0005737	cytoplasm	8146	1215	1140.74	0.02209
	GO:0098589	membrane region	1380	204	193.25	0.02227
	GO:0005852	eukaryotic translation initiation factor 3 complex	17	6	2.38	0.02333
	GO:0033018	sarcoplasmic reticulum lumen	9	4	1.26	0.02689
	GO:0005783	endoplasmic reticulum	1065	199	149.14	0.02894
	GO:0005793	endoplasmic reticulum-Golgi intermediate compartment	43	13	6.02	0.03298
	GO:0032839	dendrite cytoplasm	14	5	1.96	0.0359
	GO:0005681	spliceosomal complex	129	30	18.06	0.03608
	GO:0009898	cytoplasmic side of plasma membrane	69	17	9.66	0.03826
	GO:0015935	small ribosomal subunit	37	16	5.18	0.03942
	GO:0005682	U5 snRNP	6	3	0.84	0.03945
	GO:0031512	motile primary cilium	6	3	0.84	0.03945
	GO:0033093	Weibel-Palade body	6	3	0.84	0.03945
	GO:0044615	nuclear pore nuclear basket	6	3	0.84	0.03945
	GO:0005595	collagen type XII trimer	6	3	0.84	0.03945
	GO:0034715	pICln-Sm protein complex	6	3	0.84	0.03945
	GO:0071556	integral component of lumenal side of endoplasmic reticulum membrane	6	3	0.84	0.03945
	GO:0043231	intracellular membrane-bounded organelle	7710	1053	1079.68	0.0398
	GO:0001891	phagocytic cup	10	4	1.4	0.03995
	GO:0035631	CD40 receptor complex	24	7	3.36	0.0414
	GO:0000776	kinetochore	87	10	12.18	0.04194
	GO:0005829	cytosol	1271	213	177.99	0.04694
Molecular function (mf)
	GO.ID	Term	Annotated	Significant	Expected	P_value
	GO:0003735	structural constituent of ribosome	135	61	17.37	2e-20
	GO:0022857	transmembrane transporter activity	1045	151	134.42	1.3e-08
	GO:0051082	unfolded protein binding	52	19	6.69	1.2e-05
	GO:0030170	pyridoxal phosphate binding	75	24	9.65	1.3e-05
	GO:0000166	nucleotide binding	2601	382	334.58	3.6e-05
	GO:0003743	translation initiation factor activity	58	19	7.46	7.1e-05
	GO:0042834	peptidoglycan binding	6	5	0.77	0.00019
	GO:0005542	folic acid binding	15	8	1.93	0.00021
	GO:0042803	protein homodimerization activity	399	75	51.33	0.00042
	GO:0050660	flavin adenine dinucleotide binding	115	29	14.79	0.00044
	GO:0008143	poly(A) binding	7	5	0.9	0.00059
	GO:0005332	gamma-aminobutyric acid:sodium symporter activity	14	7	1.8	0.00087
	GO:0005506	iron ion binding	231	47	29.71	0.00109
	GO:0044822	poly(A) RNA binding	330	69	42.45	0.0011
	GO:0005355	glucose transmembrane transporter activity	5	4	0.64	0.00123
	GO:0004028	3-chloroallyl aldehyde dehydrogenase activity	5	4	0.64	0.00123
	GO:0004656	procollagen-proline 4-dioxygenase activity	8	5	1.03	0.0014
	GO:0004030	aldehyde dehydrogenase [NAD(P)+] activity	6	4	0.77	0.0033
	GO:0008762	UDP-N-acetylmuramate dehydrogenase activity	17	7	2.19	0.00346
	GO:0005112	Notch binding	17	7	2.19	0.00346
	GO:0003924	GTPase activity	149	31	19.17	0.00431
	GO:0051537	2 iron, 2 sulfur cluster binding	22	8	2.83	0.00444
	GO:0030276	clathrin binding	16	6	2.06	0.00504
	GO:0003729	mRNA binding	58	16	7.46	0.00531
	GO:0003755	peptidyl-prolyl cis-trans isomerase activity	28	9	3.6	0.0066
	GO:0004784	superoxide dismutase activity	7	4	0.9	0.00692
	GO:0003725	double-stranded RNA binding	19	7	2.44	0.0071
	GO:0004222	metalloendopeptidase activity	205	39	26.37	0.00751
	GO:0005328	neurotransmitter:sodium symporter activity	24	8	3.09	0.00808
	GO:0016747	transferase activity, transferring acyl groups other than amino-acyl groups	198	32	25.47	0.00822
	GO:0017137	Rab GTPase binding	39	11	5.02	0.00835
	GO:0004890	GABA-A receptor activity	30	9	3.86	0.01078
	GO:0050681	androgen receptor binding	16	6	2.06	0.01141
	GO:0051864	histone demethylase activity (H3-K36 specific)	16	6	2.06	0.01141
	GO:0005230	extracellular ligand-gated ion channel activity	130	21	16.72	0.01309
	GO:0051087	chaperone binding	31	9	3.99	0.0135
	GO:0031418	L-ascorbic acid binding	42	11	5.4	0.01486
	GO:0003724	RNA helicase activity	23	8	2.96	0.01649
	GO:0045182	translation regulator activity	11	6	1.41	0.0165
	GO:0001190	transcriptional activator activity, RNA polymerase II transcription factor binding	15	5	1.93	0.01652
	GO:0004687	myosin light chain kinase activity	5	3	0.64	0.01737
	GO:0004791	thioredoxin-disulfide reductase activity	5	3	0.64	0.01737
	GO:0004854	xanthine dehydrogenase activity	5	3	0.64	0.01737
	GO:0008107	galactoside 2-alpha-L-fucosyltransferase activity	9	4	1.16	0.02013
	GO:0004601	peroxidase activity	44	13	5.66	0.02122
	GO:0008536	Ran GTPase binding	23	7	2.96	0.02179
	GO:0032183	SUMO binding	12	5	1.54	0.03015
	GO:0004602	glutathione peroxidase activity	10	4	1.29	0.03018
	GO:0017127	cholesterol transporter activity	6	3	0.77	0.03145
	GO:0030020	extracellular matrix structural constituent conferring tensile strength	6	3	0.77	0.03145
	GO:0003727	single-stranded RNA binding	42	14	5.4	0.03363
	GO:0005201	extracellular matrix structural constituent	74	19	9.52	0.03409
	GO:0042605	peptide antigen binding	15	5	1.93	0.03464
	GO:0003746	translation elongation factor activity	15	5	1.93	0.03464
	GO:0003756	protein disulfide isomerase activity	20	6	2.57	0.03523
	GO:0008134	transcription factor binding	199	32	25.6	0.03564
	GO:0042277	peptide binding	134	23	17.24	0.03692
	GO:0003950	NAD+ ADP-ribosyltransferase activity	26	7	3.34	0.04153
	GO:0000981	RNA polymerase II transcription factor activity, sequence-specific DNA binding	94	18	12.09	0.04389
	GO:0004004	ATP-dependent RNA helicase activity	21	6	2.7	0.04412
	GO:0043394	proteoglycan binding	16	3	2.06	0.0454
	GO:0019843	rRNA binding	36	10	4.63	0.04541
	GO:0043022	ribosome binding	32	8	4.12	0.04557
	GO:0000975	regulatory region DNA binding	210	30	27.01	0.04979
	GO:0030275	LRR domain binding	10	4	1.29	0.0498
	GO:0004566	beta-glucuronidase activity	7	3	0.9	0.04984
	GO:0008112	nicotinamide N-methyltransferase activity	7	3	0.9	0.04984
	GO:0017091	AU-rich element binding	7	3	0.9	0.04984
	GO:0016934	extracellular-glycine-gated chloride channel activity	7	3	0.9	0.04984
	GO:0003785	actin monomer binding	7	3	0.9	0.04984
	GO:0009055	electron carrier activity	56	12	7.2	0.04989
