# Supplementary material for: Multi-omics analysis of thermal stress response in a zooxanthellate cnidarian reveals the importance of associating with thermotolerant symbionts
Source: Proc Biol Sci. 2018 Apr 18;285(1877):20172654. doi: 10.1098/rspb.2017.2654 (PMC5936724; doi:10.1098/rspb.2017.2654)
Supplement: Supplemental Dataset S2 [file rspb20172654supp3.xlsx]

## Sheet: antiox_transcript
Transcript levels of antioxidant genes
Note: for something labelled as "X vs. Y", b = ln (X/Y). This means that if b > 0, transcript is more abundant in X; if b < 0, transcript is more abundant in Y.
beta values get coloured when the associated q value is significant (i.e. < 0.05). Treat uncoloured betas as if it was 0, as it's not significantly different from 0.
		25 C						32 C
		H2 vs CC7		RS vs CC7		RS vs H2		H2 vs CC7		RS vs CC7		RS vs H2
Gene	Annotation	qval	b	qval	b	qval	b	qval	b	qval	b	qval	b
AIPGENE513	Glutathione peroxidase 7 OS=Mus musculus GN=Gpx7 PE=2 SV=1	0.687537	-0.14291	0.815642	-0.0780652	0.603804	0.0691592	0.104392	-0.301567	0.00140646	-0.447664	0.359135	-0.148031
AIPGENE601	Glutamate--cysteine ligase regulatory subunit OS=Homo sapiens GN=GCLM PE=1 SV=1	0.164602	-0.123283	0.656739	0.0411938	0.0193654	0.168795	0.65061	-0.0804352	0.531279	0.100963	0.0556084	0.179529
AIPGENE690	NADH dehydrogenase [ubiquinone] 1 beta subcomplex subunit 9 OS=Gorilla gorilla gorilla GN=NDUFB9 PE=2 SV=3	0.758774	0.135509	0.390025	-0.380586	0.12792	-0.512684	0.718395	0.175897	0.163084	-0.434345	0.0279023	-0.61288
AIPGENE696	NADH dehydrogenase [ubiquinone] flavoprotein 2, mitochondrial OS=Mus musculus GN=Ndufv2 PE=1 SV=2	0.134023	-0.213132	0.76434	-0.0310063	0.159368	0.186448	0.00245392	-0.402848	0.198751	-0.129246	0.00812169	0.27174
AIPGENE724	NADH dehydrogenase [ubiquinone] iron-sulfur protein 6, mitochondrial OS=Mus musculus GN=Ndufs6 PE=1 SV=2	0.198152	-0.193668	0.00441352	-0.274062	0.633978	-0.0761517	0.216204	-0.252483	1.56315e-05	-0.427043	0.289637	-0.176504
AIPGENE841	Peroxidasin-like protein OS=Homo sapiens GN=PXDNL PE=1 SV=3	0.759728	0.0808967	1.25489e-20	-2.39843	3.4397e-26	-2.47933	0.239096	0.207975	2.20099e-26	-2.00707	2.99072e-37	-2.21982
AIPGENE851	Peroxidasin-like protein OS=Homo sapiens GN=PXDNL PE=1 SV=3	0.133751	-0.357517	8.33668e-06	-1.37534	0.00159506	-1.01851	0.428627	-0.267187	0.0013342	-1.07318	0.0347723	-0.811374
AIPGENE1371	NADH dehydrogenase [ubiquinone] iron-sulfur protein 8, mitochondrial OS=Mus musculus GN=Ndufs8 PE=1 SV=1	0.386694	-0.114874	0.440567	-0.0719976	0.735923	0.0471824	0.0293781	-0.302779	0.000352138	-0.303678	0.989331	-0.0027923
AIPGENE1741	Glutathione S-transferase Mu 2 OS=Mus musculus GN=Gstm2 PE=1 SV=2	1.0307e-14	0.62743	4.83455e-17	0.745759	0.128153	0.122711	4.22392e-06	0.539192	3.01563e-16	0.715295	0.0804715	0.174273
AIPGENE1964	NADH dehydrogenase [ubiquinone] 1 alpha subcomplex assembly factor 4 OS=Mus musculus GN=Ndufaf4 PE=2 SV=1	0.404581	0.193844	0.00908873	-3.02854	0.00483405	-3.31625	0.475013	1.22757	0.98651	0.0498531	0.471963	-1.20112
AIPGENE1988	NADH dehydrogenase [ubiquinone] 1 alpha subcomplex assembly factor 4 OS=Mus musculus GN=Ndufaf4 PE=2 SV=1	NA	NA	NA	NA	NA	NA	NA	NA	NA	NA	NA	NA
AIPGENE2370	NADH dehydrogenase [ubiquinone] 1 alpha subcomplex assembly factor 3 OS=Xenopus tropicalis GN=ndufaf3 PE=2 SV=1	0.781447	-0.070828	0.882251	0.0339973	0.42712	0.109175	0.504605	-0.137665	0.26991	-0.173428	0.842206	-0.0376854
AIPGENE2902	Peroxidasin OS=Xenopus tropicalis GN=pxdn PE=2 SV=1	0.357803	0.129134	0.0481302	-0.191569	0.00762853	-0.316406	0.168808	0.225697	0.456934	-0.11981	6.54201e-05	-0.347404
AIPGENE2943	NADH dehydrogenase [ubiquinone] iron-sulfur protein 5 OS=Pongo pygmaeus GN=NDUFS5 PE=3 SV=1	0.801075	-0.0473481	0.764621	0.0319354	0.612933	0.0835991	0.594937	-0.154576	0.0258474	-0.197266	0.88485	-0.0445795
AIPGENE3928	NADH dehydrogenase [ubiquinone] iron-sulfur protein 7, mitochondrial OS=Bos taurus GN=NDUFS7 PE=1 SV=1	0.237669	0.178289	3.96717e-05	0.491437	0.00421596	0.317692	0.825771	0.0533217	0.0365066	0.292625	0.0986284	0.237565
AIPGENE4033	NADH dehydrogenase [ubiquinone] 1 alpha subcomplex subunit 6 OS=Pongo pygmaeus GN=NDUFA6 PE=2 SV=3	0.156033	-0.281366	0.0352781	-0.202425	0.695887	0.0832381	0.00131401	-0.61624	0.0136545	-0.438129	0.3177	0.176238
AIPGENE4094	Thioredoxin-1 OS=Schizosaccharomyces pombe (strain 972 / ATCC 24843) GN=trx1 PE=3 SV=3	0.22495	-0.177837	0.795859	-0.0442726	0.333981	0.137893	0.0429188	-0.365968	0.272558	-0.18281	0.25705	0.181348
AIPGENE4097	NADH dehydrogenase [ubiquinone] iron-sulfur protein 7, mitochondrial OS=Bos taurus GN=NDUFS7 PE=1 SV=1	0.0978198	-0.165533	0.772067	0.0281133	0.0471738	0.197967	0.0446184	-0.260355	0.00272513	-0.264764	0.969965	-0.00629945
AIPGENE5252	Glutathione S-transferase OS=Plasmodium falciparum GN=GST PE=1 SV=1	0.74253	-0.0421558	0.0689256	0.184421	0.0012396	0.230909	0.653231	-0.117139	0.705434	0.0844253	0.0811534	0.199701
AIPGENE5256	Glutathione S-transferase OS=Plasmodium falciparum GN=GST PE=1 SV=1	0.620667	0.0620698	0.0103735	0.290592	0.00470721	0.232888	0.989056	-0.00481937	0.0552106	0.260663	0.0864185	0.263667
AIPGENE5657	Glutathione peroxidase OS=Schistosoma mansoni GN=GPX1 PE=1 SV=2	0.133622	-0.134758	0.515791	-0.0602728	0.420548	0.0787951	0.949127	-0.0132984	0.363194	-0.129633	0.303456	-0.118246
AIPGENE6086	NADH dehydrogenase [ubiquinone] 1 beta subcomplex subunit 8, mitochondrial OS=Pongo abelii GN=NDUFB8 PE=2 SV=1	0.316331	-0.142982	0.0270248	-0.176322	0.86062	-0.0290401	0.0769531	-0.269783	3.15469e-05	-0.39586	0.323493	-0.127976
AIPGENE6228	Thioredoxin domain-containing protein 5 OS=Homo sapiens GN=TXNDC5 PE=1 SV=2	0.000705173	-0.383053	0.00398031	0.338154	9.03764e-26	0.725607	0.440217	-0.205931	6.5037e-05	0.632447	8.41422e-12	0.836649
AIPGENE6332	Glutathione S-transferase Mu 1 OS=Bos taurus GN=GSTM1 PE=1 SV=3	1.27981e-10	2.673	5.05447e-13	2.88447	0.150315	0.223656	5.52757e-08	3.44113	8.69191e-09	3.5027	0.728376	0.072684
AIPGENE6351	Glutathione S-transferase Mu 5 OS=Rattus norvegicus GN=Gstm5 PE=1 SV=3	0.0517025	0.353329	6.68454e-07	0.73626	0.0530948	0.387771	0.0778222	-0.579243	0.7463	0.0679124	0.0117319	0.645546
AIPGENE6564	Thioredoxin domain-containing protein 12 OS=Homo sapiens GN=TXNDC12 PE=1 SV=1	5.36731e-10	-0.469243	5.99855e-05	0.327818	2.48963e-35	0.801435	0.018099	-0.357194	0.00258345	0.430845	7.76361e-23	0.786227
AIPGENE8142	Nitric oxide synthase, endothelial OS=Canis familiaris GN=NOS3 PE=2 SV=1	0.945089	-0.0551765	0.301995	0.512876	0.12713	0.57518	0.627569	0.304489	0.35365	0.46131	0.665668	0.156371
AIPGENE8250	Peroxidasin-like protein OS=Homo sapiens GN=PXDNL PE=1 SV=3	0.483761	-0.245955	0.0211047	-0.796462	0.162607	-0.546558	0.0609156	-0.497362	0.000306073	-1.00144	0.106041	-0.506192
AIPGENE8258	Peroxidasin-like protein OS=Homo sapiens GN=PXDNL PE=1 SV=3	2.1629e-06	-0.675216	0.237237	-0.15833	0.00137245	0.521249	0.0257834	-0.532098	0.824314	0.0509262	0.000184045	0.581208
AIPGENE8350	Thioredoxin domain-containing protein 11 OS=Bos taurus GN=TXNDC11 PE=2 SV=1	0.980137	-0.00386593	0.87564	0.0232206	0.840284	0.0313912	0.664305	0.0835121	0.435211	0.106627	0.894711	0.0212524
AIPGENE8449	Nuclear factor erythroid 2-related factor 1 OS=Mus musculus GN=Nfe2l1 PE=1 SV=2	0.383718	-0.0816297	0.177047	0.106376	0.0055964	0.192324	0.35079	0.1363	9.94111e-05	0.314721	0.0649715	0.176547
AIPGENE8632	Thioredoxin domain-containing protein 12 OS=Mus musculus GN=Txndc12 PE=2 SV=1	1.39738e-05	-0.584527	0.0495078	0.289175	2.32719e-20	0.8782	0.245434	-0.324258	0.000600809	0.412423	0.000633545	0.734991
AIPGENE8688	Peroxidasin-like protein OS=Homo sapiens GN=PXDNL PE=1 SV=3	0.365427	-0.141888	7.06518e-08	0.582998	1.01786e-12	0.729545	0.769523	0.0708618	1.80225e-12	0.826769	3.58704e-13	0.75436
AIPGENE8889	Glutathione peroxidase 6 OS=Rattus norvegicus GN=Gpx6 PE=2 SV=1	4.20239e-07	-0.375714	0.57464	-0.0565371	2.8642e-05	0.323495	0.535656	-0.112707	0.208275	0.158175	0.00285915	0.269013
AIPGENE8939	Superoxide dismutase [Mn], mitochondrial OS=Macaca nemestrina GN=SOD2 PE=2 SV=1	0.975046	-0.00563667	0.979272	-0.00264818	0.959839	0.0072982	0.462983	-0.152807	0.000857638	-0.278312	0.52964	-0.127402
AIPGENE9488	NADH dehydrogenase [ubiquinone] complex I, assembly factor 7 OS=Rattus norvegicus GN=Ndufaf7 PE=2 SV=1	0.690557	-0.0818594	0.326061	-0.182284	0.614958	-0.0963401	0.609437	0.148646	0.513705	-0.157364	0.0940937	-0.308193
AIPGENE9601	Peroxidasin-like protein OS=Homo sapiens GN=PXDNL PE=1 SV=3	0.00458844	-0.439352	0.0453773	-0.369971	0.5368	0.0736588	0.639957	-0.0795385	0.256375	-0.122908	0.766699	-0.0452635
AIPGENE9746	Glutathione peroxidase 1 OS=Mus musculus GN=Gpx1 PE=1 SV=2	0.024146	-0.279236	0.000896314	0.296437	3.45513e-12	0.580108	0.867225	-0.0363464	6.07709e-07	0.497235	0.000302536	0.531849
AIPGENE9824	Thioredoxin reductase 1, cytoplasmic OS=Sus scrofa GN=TXNRD1 PE=2 SV=3	0.00125339	-0.301713	0.292945	-0.105905	0.0310344	0.200131	0.0597925	-0.27344	0.00215244	-0.333477	0.74545	-0.0619583
AIPGENE11237	NADH dehydrogenase [ubiquinone] iron-sulfur protein 3, mitochondrial OS=Bos taurus GN=NDUFS3 PE=1 SV=1	0.944489	-0.00871441	0.807996	0.0270158	0.750295	0.0400411	0.136619	-0.238628	0.0713006	-0.206199	0.846319	0.0305407
AIPGENE11361	NADH dehydrogenase [ubiquinone] 1 alpha subcomplex assembly factor 5 OS=Pongo abelii GN=NDUFAF5 PE=2 SV=1	0.120879	-0.309857	0.207066	-0.25164	0.791055	0.0623491	0.034666	-0.454923	0.17357	-0.274283	0.421598	0.178892
AIPGENE12129	Nitric oxide synthase, brain OS=Mus musculus GN=Nos1 PE=1 SV=1	0.0835653	0.241067	0.0284991	0.289266	0.718918	0.0525909	0.393699	0.198144	0.0496253	0.385609	0.228205	0.185762
AIPGENE12171	Nitric oxide synthase, brain OS=Rattus norvegicus GN=Nos1 PE=1 SV=1	0.0125915	0.473542	0.0518027	0.340273	0.511212	-0.128885	0.27887	0.294221	0.108538	0.36097	0.739443	0.0650302
AIPGENE12185	Nitric oxide synthase, brain OS=Oryctolagus cuniculus GN=NOS1 PE=2 SV=1	0.952307	0.0128666	0.0076567	0.361188	0.0047369	0.352899	0.896367	-0.0364319	0.109226	0.254834	0.0397592	0.289595
AIPGENE12466	Thioredoxin-like protein 4B OS=Mus musculus GN=Txnl4b PE=2 SV=2	0.06699	-0.261882	0.115744	-0.204568	0.690434	0.0615771	0.0745403	-0.307718	0.00288181	-0.408945	0.585574	-0.103212
AIPGENE12922	NADH dehydrogenase [ubiquinone] 1 alpha subcomplex subunit 9, mitochondrial OS=Bos taurus GN=NDUFA9 PE=1 SV=1	0.514617	0.0906597	0.757813	-0.0298831	0.24968	-0.116238	0.729839	-0.059379	0.0316513	-0.188012	0.197749	-0.130526
AIPGENE12956	NADH dehydrogenase [ubiquinone] iron-sulfur protein 4, mitochondrial OS=Bos taurus GN=NDUFS4 PE=1 SV=1	0.38993	-0.176363	0.481342	-0.0815112	0.607919	0.0991642	0.10186	-0.397003	0.0064342	-0.344187	0.851046	0.0509288
AIPGENE13055	Thioredoxin reductase 3 OS=Mus musculus GN=Txnrd3 PE=1 SV=3	0.232	-0.124377	0.133952	0.138388	0.000959527	0.267117	0.192399	-0.195252	0.691013	-0.0525294	0.214065	0.140864
AIPGENE14278	Glutathione S-transferase OS=Musca domestica PE=2 SV=1	0.61768	0.0931699	0.771391	-0.0761201	0.302288	-0.16504	0.768574	-0.0962622	1.40082e-05	-0.574631	0.0175227	-0.48046
AIPGENE16419	NADH dehydrogenase (ubiquinone) complex I, assembly factor 6 OS=Rattus norvegicus GN=Ndufaf6 PE=3 SV=1	0.611899	0.72601	0.416039	1.01006	0.622339	0.30272	0.685304	0.677289	0.635317	0.664343	0.992355	-0.00662671
AIPGENE16499	Glutathione S-transferase P OS=Caenorhabditis elegans GN=gst-1 PE=1 SV=1	0.971325	0.00532497	0.930899	-0.0105119	0.93259	-0.0115343	0.656844	-0.0765213	0.954786	-0.00811925	0.586173	0.0665281
AIPGENE16545	NADH dehydrogenase [ubiquinone] 1 alpha subcomplex subunit 2 OS=Bos taurus GN=NDUFA2 PE=1 SV=2	0.685607	-0.110597	0.00242317	-0.277914	0.528971	-0.163078	0.0219508	-0.527871	1.42619e-06	-0.709976	0.350307	-0.18406
AIPGENE16968	Glutathione S-transferase U25 OS=Arabidopsis thaliana GN=GSTU25 PE=1 SV=1	0.478188	-0.147577	0.000196282	0.448142	2.87542e-06	0.600259	0.324005	-0.170035	0.0386451	0.239314	4.99202e-05	0.407597
AIPGENE16999	Glutathione S-transferase U25 OS=Arabidopsis thaliana GN=GSTU25 PE=1 SV=1	5.67116e-09	1.10421	1.73802e-20	1.59902	3.89042e-05	0.500291	1.91206e-06	1.02818	5.69409e-12	1.55479	3.99445e-05	0.525531
AIPGENE17009	Glutathione S-transferase U16 OS=Arabidopsis thaliana GN=GSTU16 PE=2 SV=1	9.47646e-05	0.606508	0.0235058	0.364357	0.147078	-0.237789	0.00112787	0.589118	0.000536482	0.560116	0.880702	-0.0307532
AIPGENE17083	Glutathione S-transferase U25 OS=Arabidopsis thaliana GN=GSTU25 PE=1 SV=1	0.000736041	-0.303874	0.178715	-0.129744	0.0468464	0.178447	0.229501	-0.222057	0.00285613	-0.44868	0.174736	-0.22858
AIPGENE17409	NADH dehydrogenase [ubiquinone] 1 beta subcomplex subunit 10 OS=Bos taurus GN=NDUFB10 PE=1 SV=2	0.579851	-0.0930343	0.0497107	0.158773	0.0477699	0.256144	0.204853	-0.327717	0.669688	-0.088626	0.210801	0.237223
AIPGENE17632	NADH dehydrogenase [ubiquinone] 1 alpha subcomplex subunit 13 OS=Pan troglodytes GN=NDUFA13 PE=2 SV=3	0.0104993	0.206209	0.534065	-0.0567336	0.00020131	-0.258653	0.721504	-0.0820712	2.69123e-05	-0.347184	0.0665118	-0.267024
AIPGENE17654	Probable NADH dehydrogenase OS=Dictyostelium discoideum GN=DDB_G0270104 PE=3 SV=2	0.00251191	-0.385788	0.522023	-0.0921397	0.0149426	0.298034	0.155117	-0.261537	0.666479	-0.078316	0.224176	0.181418
AIPGENE17673	NADH dehydrogenase [ubiquinone] flavoprotein 1, mitochondrial OS=Mus musculus GN=Ndufv1 PE=1 SV=1	0.643036	-0.047539	8.195e-05	0.268861	1.00256e-06	0.320724	0.406047	-0.125631	0.0600982	0.165631	0.00112902	0.289388
AIPGENE18104	NADH dehydrogenase [ubiquinone] 1 alpha subcomplex subunit 7 OS=Bos taurus GN=NDUFA7 PE=1 SV=2	0.919648	0.0125399	0.163691	-0.129044	0.112624	-0.137305	0.546336	-0.137259	0.00763674	-0.251054	0.514306	-0.115702
AIPGENE18285	Peroxidasin-like protein OS=Homo sapiens GN=PXDNL PE=1 SV=3	0.551518	-0.179436	0.617481	-0.132901	0.85389	0.0507546	0.734893	0.114865	0.408328	0.208457	0.733346	0.0919465
AIPGENE18498	Nitric oxide synthase OS=Lymnaea stagnalis GN=NOS PE=2 SV=1	0.135632	-0.161639	7.00869e-11	-0.621633	3.07186e-06	-0.455939	0.751058	0.069595	9.3651e-08	-0.652705	1.52454e-10	-0.724536
AIPGENE19125	Superoxide dismutase [Cu-Zn] OS=Halocynthia roretzi PE=1 SV=2	0.00522894	0.23103	0.000492306	-0.240337	8.34773e-11	-0.467074	0.465518	0.135462	0.000691282	-0.277139	0.00175417	-0.414499
AIPGENE19127	Superoxide dismutase [Cu-Zn] OS=Halocynthia roretzi PE=1 SV=2	0.3556	-0.112532	0.332742	0.114397	0.0139764	0.231293	0.97588	-0.00720183	0.717106	-0.0561631	0.734155	-0.0508588
AIPGENE19778	NADH dehydrogenase [ubiquinone] 1 beta subcomplex subunit 7 OS=Dictyostelium discoideum GN=ndufb7 PE=3 SV=1	0.680368	0.0871768	0.93738	-0.0120113	0.664184	-0.0948935	0.662758	-0.140938	0.204989	-0.20807	0.794906	-0.0690274
AIPGENE19929	Peroxidasin-like protein OS=Homo sapiens GN=PXDNL PE=1 SV=3	6.84132e-08	-0.690622	0.239642	-0.184317	2.66603e-11	0.510661	2.45561e-06	-0.688569	0.650833	-0.0759849	6.23665e-13	0.610778
AIPGENE20026	Soma ferritin OS=Lymnaea stagnalis PE=2 SV=2	0.341537	0.167607	0.0370935	0.244353	0.580704	0.0810578	0.99904	-0.000510644	0.838109	-0.0351249	0.896035	-0.0365
AIPGENE20464	Glutamate--cysteine ligase catalytic subunit OS=Mus musculus GN=Gclc PE=2 SV=4	0.00187567	-0.299772	0.179706	0.188195	9.26284e-10	0.492305	0.0302487	-0.26865	0.0013843	0.294699	4.30233e-12	0.561505
AIPGENE20480	Glutathione S-transferase OS=Anopheles gambiae GN=GstS1 PE=2 SV=4	0.469972	0.0995369	1.35223e-05	-0.488852	1.06917e-08	-0.584182	0.50027	0.243924	0.335538	-0.237882	0.0207143	-0.483729
AIPGENE20481	Glutathione S-transferase OS=Anopheles gambiae GN=GstS1 PE=2 SV=4	0.8747	-0.0299365	0.000268726	-0.276314	0.0422174	-0.242112	0.835778	-0.0677277	0.0163158	-0.213522	0.586301	-0.147693
AIPGENE20768	NADH dehydrogenase [ubiquinone] iron-sulfur protein 2, mitochondrial OS=Rattus norvegicus GN=Ndufs2 PE=1 SV=1	0.0992653	-0.141626	0.0733369	0.136514	2.08128e-05	0.282464	0.0587468	-0.241938	0.51715	-0.0669145	0.0712374	0.173145
AIPGENE21309	NADH dehydrogenase [ubiquinone] 1 alpha subcomplex subunit 5 OS=Bos taurus GN=NDUFA5 PE=1 SV=3	0.675565	-0.0561182	0.0794761	0.144406	0.0417787	0.204857	0.589762	-0.14082	0.908813	-0.0227722	0.50834	0.116175
AIPGENE22110	Superoxide dismutase [Cu-Zn] OS=Isaria tenuipes GN=SOD1 PE=3 SV=3	0.542144	-0.0839979	0.0361912	-0.386543	0.0758951	-0.298411	0.782511	-0.0839775	0.031154	-0.323195	0.117239	-0.241171
AIPGENE22245	Peroxidasin-like protein OS=Homo sapiens GN=PXDNL PE=1 SV=3	0.00596316	-0.362494	1.43858e-11	-0.902839	9.3491e-05	-0.536761	0.185793	-0.240423	2.48353e-09	-0.881108	9.36755e-06	-0.643193
AIPGENE22256	Peroxidasin-like protein OS=Homo sapiens GN=PXDNL PE=1 SV=3	1.3019e-08	-1.2639	4.01621e-05	-0.681758	0.0197333	0.586913	2.32682e-09	-1.41969	0.000265834	-0.694376	0.00277955	0.724604
AIPGENE22290	Glutathione S-transferase OS=Anopheles gambiae GN=GstS1 PE=2 SV=4	0.000701982	0.868252	0.0792691	0.462246	0.0286375	-0.401528	2.66834e-07	1.16304	0.00181738	0.742658	0.113712	-0.422174
AIPGENE22443	Soma ferritin OS=Lymnaea stagnalis PE=2 SV=2	0.0165335	0.26939	1.51636e-16	0.687635	2.06293e-06	0.422558	0.276468	0.210604	0.0001941	0.370968	0.289486	0.158479
AIPGENE23670	Thioredoxin reductase 2, mitochondrial OS=Rattus norvegicus GN=Txnrd2 PE=1 SV=3	0.141216	0.164977	2.51724e-74	-1.3902	2.93543e-51	-1.551	0.0750055	0.366737	4.47568e-22	-1.21429	3.61452e-33	-1.58307
AIPGENE23675	Thioredoxin reductase 2, mitochondrial OS=Mus musculus GN=Txnrd2 PE=1 SV=4	0.715314	0.0726575	0.199981	0.28728	0.233994	0.219126	0.895804	0.038276	0.0675897	0.309173	0.075384	0.269264
AIPGENE24069	Thioredoxin-like protein 1 OS=Mus musculus GN=Txnl1 PE=2 SV=3	0.0486711	-0.220277	0.856428	0.0252492	0.0128447	0.249885	0.00339738	-0.459876	0.00225691	-0.463693	0.975883	-0.00573339
AIPGENE25174	NADH dehydrogenase [ubiquinone] 1 alpha subcomplex subunit 4 OS=Bos taurus GN=NDUFA4 PE=1 SV=1	0.294728	-0.194989	0.00441352	-0.201803	0.990824	-0.0025095	0.065196	-0.3785	0.00525958	-0.457236	0.653071	-0.0806291
AIPGENE25194	Peroxidasin-like protein OS=Homo sapiens GN=PXDNL PE=1 SV=3	2.83968e-07	0.419065	0.357181	0.0940009	3.05949e-05	-0.320782	0.0244162	0.298253	0.75734	-0.0468811	8.47246e-05	-0.347057
AIPGENE25696	Thioredoxin-interacting protein OS=Mus musculus GN=Txnip PE=1 SV=1	0.492972	-0.0866044	0.000649181	-0.348618	0.0149016	-0.257849	0.899821	0.0277587	0.537933	-0.0918582	0.360293	-0.12154
AIPGENE26638	NADH dehydrogenase (ubiquinone) complex I, assembly factor 6 OS=Rattus norvegicus GN=Ndufaf6 PE=3 SV=1	NA	NA	NA	NA	NA	NA	NA	NA	NA	NA	NA	NA
AIPGENE26778	Glutathione peroxidase OS=Amphimedon queenslandica GN=LOC100634037 PE=3 SV=1	3.90919e-07	-0.686631	0.110336	-0.315751	0.0125264	0.375217	4.22109e-05	-0.541578	0.192345	-0.208568	0.00264102	0.331204
AIPGENE26830	NADH dehydrogenase [ubiquinone] flavoprotein 2, mitochondrial OS=Mus musculus GN=Ndufv2 PE=1 SV=2	0.0749243	0.36547	0.147087	0.304079	0.807694	-0.0570063	0.467348	0.205875	0.641624	0.121832	0.733398	-0.0859416
AIPGENE26832	Glutathione S-transferase OS=Plasmodium vivax GN=GST PE=2 SV=1	3.4017e-06	0.450924	7.6313e-05	-0.445569	9.57329e-21	-0.892545	0.0791202	0.26606	3.21104e-06	-0.58833	5.15905e-12	-0.856667
AIPGENE26874	NADH dehydrogenase [ubiquinone] 1 beta subcomplex subunit 9 OS=Gorilla gorilla gorilla GN=NDUFB9 PE=2 SV=3	0.759006	0.0515796	0.73565	-0.039882	0.502155	-0.0871658	0.833987	-0.0638065	0.00291217	-0.307444	0.181648	-0.245556
AIPGENE26885	Glutathione peroxidase 1 OS=Mus musculus GN=Gpx1 PE=1 SV=2	0.762264	-0.0927913	1.29191e-05	-0.667497	0.00165934	-0.570676	0.00905617	-0.511684	5.15286e-09	-0.968719	0.00623321	-0.459171
AIPGENE27252	Superoxide dismutase [Fe] OS=Enterococcus faecalis (strain ATCC 700802 / V583) GN=sodA PE=3 SV=1	0.95318	-0.00840011	0.969023	-0.0051689	0.953009	0.00753277	0.210396	-0.204293	0.587533	-0.0684679	0.430376	0.133963
AIPGENE27552	Thioredoxin-like protein 1 OS=Mus musculus GN=Txnl1 PE=2 SV=3	NA	NA	0.596727	0.772931	NA	NA	0.237003	-1.63205	0.373152	-1.07775	0.780144	0.567374
AIPGENE27830	NADPH oxidase 4 OS=Pongo abelii GN=NOX4 PE=2 SV=2	0.122469	0.871705	NA	NA	0.0274814	-1.11552	0.740867	0.300638	NA	NA	NA	NA
AIPGENE27856	Putative superoxide dismutase [Cu-Zn] OS=Autographa californica nuclear polyhedrosis virus GN=SOD PE=3 SV=1	0.621798	-0.0513841	0.024305	-0.176249	0.129392	-0.120578	0.993425	-0.00185375	0.126278	-0.146804	0.13694	-0.146852
AIPGENE28259	Glutathione reductase, mitochondrial OS=Callithrix jacchus GN=GSR PE=2 SV=1	0.16363	-0.126054	0.320977	0.0863346	0.00304826	0.216717	0.833763	-0.03858	6.92783e-05	0.342839	7.68734e-06	0.379584
AIPGENE28650	Peroxidasin-like protein OS=Homo sapiens GN=PXDNL PE=1 SV=3	9.17025e-06	-1.34981	7.38058e-14	-2.70377	0.000154953	-1.35703	2.08019e-15	-1.61169	5.29728e-27	-2.53506	0.00319878	-0.929307
AIPGENE29157	Glutathione S-transferase Mu 3 OS=Homo sapiens GN=GSTM3 PE=1 SV=3	3.36639e-18	0.727866	6.13309e-52	1.14649	1.64319e-09	0.423073	0.000938023	0.540111	3.47173e-33	1.0187	0.00306835	0.476806

## Sheet: antiox_proteins
Protein levels of antioxidant genes
Note: for something labelled as "X vs. Y", its value = log2 (X/Y). This means that if value > 0, transcript is more abundant in X; if value < 0, transcript is more abundant in Y.
significance is purely based on fold change (> 0.263 for differentially upregulated, < -0.263 for differentially downregulated)
			25 C			32 C
Protein IDs	Majority protein IDs	Annotation	H2 vs CC7	RS vs CC7	RS vs H2	H2 vs CC7	RS vs CC7	RS vs H2
AIPGENE11237	AIPGENE11237	NADH dehydrogenase [ubiquinone] iron-sulfur protein 3, mitochondrial OS=Bos taurus GN=NDUFS3 PE=1 SV=1	0.072	0.054	-0.018	-0.117	-0.136	-0.019
AIPGENE12922	AIPGENE12922	NADH dehydrogenase [ubiquinone] 1 alpha subcomplex subunit 9, mitochondrial OS=Bos taurus GN=NDUFA9 PE=1 SV=1	-0.011	-0.053	-0.041	-0.009	-0.055	-0.046
AIPGENE12956	AIPGENE12956	NADH dehydrogenase [ubiquinone] iron-sulfur protein 4, mitochondrial OS=Bos taurus GN=NDUFS4 PE=1 SV=1	0.131	0.051	-0.08	-0.242	-0.145	0.097
AIPGENE13055	AIPGENE13055	Thioredoxin reductase 3 OS=Mus musculus GN=Txnrd3 PE=1 SV=3	-0.094	-0.233	-0.139	-0.534	-0.448	0.087
AIPGENE1371	AIPGENE1371	NADH dehydrogenase [ubiquinone] iron-sulfur protein 8, mitochondrial OS=Mus musculus GN=Ndufs8 PE=1 SV=1	-0.071	-0.066	0.005	0.022	0.059	0.037
AIPGENE14278	AIPGENE14278	Glutathione S-transferase OS=Musca domestica PE=2 SV=1	0.108	0.073	-0.035	-0.062	0.119	0.181
AIPGENE16499	AIPGENE16499	Glutathione S-transferase P OS=Caenorhabditis elegans GN=gst-1 PE=1 SV=1	0.075	-0.05	-0.124	-0.023	-0.091	-0.068
AIPGENE16545	AIPGENE16545	NADH dehydrogenase [ubiquinone] 1 alpha subcomplex subunit 2 OS=Bos taurus GN=NDUFA2 PE=1 SV=2	0.212	-0.081	-0.293	-0.065
AIPGENE16968	AIPGENE16968	Glutathione S-transferase U25 OS=Arabidopsis thaliana GN=GSTU25 PE=1 SV=1	0.489	-0.145	-0.634	0.316	-0.297	-0.613
AIPGENE16999;AIPGENE17009	AIPGENE16999;AIPGENE17009	Glutathione S-transferase U25 OS=Arabidopsis thaliana GN=GSTU25 PE=1 SV=1	-0.019	0.582	0.601	0.107	0.284	0.177
AIPGENE17083	AIPGENE17083	Glutathione S-transferase U25 OS=Arabidopsis thaliana GN=GSTU25 PE=1 SV=1	0.021	-0.024	-0.045	-0.072	0.022	0.094
AIPGENE1741	AIPGENE1741	Glutathione S-transferase Mu 2 OS=Mus musculus GN=Gstm2 PE=1 SV=2	0.032	0.176	0.145	0.154	0.3	0.146
AIPGENE17632	AIPGENE17632	NADH dehydrogenase [ubiquinone] 1 alpha subcomplex subunit 13 OS=Pan troglodytes GN=NDUFA13 PE=2 SV=3	0.236	0.179	-0.057	-0.161	-0.035	0.126
AIPGENE17673	AIPGENE17673	NADH dehydrogenase [ubiquinone] flavoprotein 1, mitochondrial OS=Mus musculus GN=Ndufv1 PE=1 SV=1	-0.027	-0.091	-0.064	-0.113	0.069	0.182
AIPGENE18104	AIPGENE18104	NADH dehydrogenase [ubiquinone] 1 alpha subcomplex subunit 7 OS=Bos taurus GN=NDUFA7 PE=1 SV=2	0.158	0.174	0.016	-0.185	0.057	0.242
AIPGENE19125	AIPGENE19125	Superoxide dismutase [Cu-Zn] OS=Halocynthia roretzi PE=1 SV=2	0.155	0.133	-0.022	-0.003	0.087	0.089
AIPGENE19127	AIPGENE19127	Superoxide dismutase [Cu-Zn] OS=Halocynthia roretzi PE=1 SV=2	0.081	0.101	0.019	-0.063	-0.018	0.045
AIPGENE19778	AIPGENE19778	NADH dehydrogenase [ubiquinone] 1 beta subcomplex subunit 7 OS=Dictyostelium discoideum GN=ndufb7 PE=3 SV=1	0.038	-0.131	-0.169	-0.005	0.037	0.043
AIPGENE19926;AIPGENE19929	AIPGENE19926	Putative uncharacterized protein OS=Trichoplax adhaerens GN=TRIADDRAFT_64387 PE=4 SV=1	0.246	-0.015	-0.261	-0.298	-0.749	-0.451
AIPGENE20026;AIPGENE17508	AIPGENE20026	Soma ferritin OS=Lymnaea stagnalis PE=2 SV=2	-0.039	-0.041	-0.002	-0.05	0.136	0.186
AIPGENE20466;AIPGENE20465;AIPGENE20464	AIPGENE20466;AIPGENE20465;AIPGENE20464	Glutamate--cysteine ligase catalytic subunit OS=Mus musculus GN=Gclc PE=2 SV=4	-0.091	0.095	0.186	-0.002	0.076	0.078
AIPGENE20480	AIPGENE20480	Glutathione S-transferase OS=Anopheles gambiae GN=GstS1 PE=2 SV=4	0.145	-0.067	-0.212	0.013	-0.147	-0.16
AIPGENE20481	AIPGENE20481	Glutathione S-transferase OS=Anopheles gambiae GN=GstS1 PE=2 SV=4	-0.037	-0.05	-0.013	-0.034	-0.053	-0.019
AIPGENE20768	AIPGENE20768	NADH dehydrogenase [ubiquinone] iron-sulfur protein 2, mitochondrial OS=Rattus norvegicus GN=Ndufs2 PE=1 SV=1	0.026	-0.027	-0.053	-0.014	0.072	0.086
AIPGENE21309	AIPGENE21309	NADH dehydrogenase [ubiquinone] 1 alpha subcomplex subunit 5 OS=Bos taurus GN=NDUFA5 PE=1 SV=3	-0.019	-0.033	-0.013	0.035	0.069	0.034
AIPGENE22110	AIPGENE22110	Superoxide dismutase [Cu-Zn] OS=Isaria tenuipes GN=SOD1 PE=3 SV=3	0.356	-0.101	-0.457	-0.18	-0.376	-0.196
AIPGENE22443	AIPGENE22443	Soma ferritin OS=Lymnaea stagnalis PE=2 SV=2	-0.175	-0.094	0.081	-0.031	-0.036	-0.005
AIPGENE24069;AIPGENE27552	AIPGENE24069	Thioredoxin-like protein 1 OS=Mus musculus GN=Txnl1 PE=2 SV=3	-0.137	-0.149	-0.012	-0.067	-0.081	-0.014
AIPGENE25174	AIPGENE25174	NADH dehydrogenase [ubiquinone] 1 alpha subcomplex subunit 4 OS=Bos taurus GN=NDUFA4 PE=1 SV=1	-0.05	-0.053	-0.003	0.032	0.049	0.017
AIPGENE25194	AIPGENE25194	Peroxidasin-like protein OS=Homo sapiens GN=PXDNL PE=1 SV=3	0.047	-0.061	-0.109	0.028	0.237	0.209
AIPGENE26832	AIPGENE26832	Glutathione S-transferase OS=Plasmodium vivax GN=GST PE=2 SV=1	0.156	-0.046	-0.203	0.168
AIPGENE27252	AIPGENE27252	Superoxide dismutase [Fe] OS=Enterococcus faecalis (strain ATCC 700802 / V583) GN=sodA PE=3 SV=1	0.007	0.022	0.015	-0.018	-0.025	-0.007
AIPGENE27856	AIPGENE27856	Putative superoxide dismutase [Cu-Zn] OS=Autographa californica nuclear polyhedrosis virus GN=SOD PE=3 SV=1	-0.031	-0.088	-0.058	0.071
AIPGENE28259	AIPGENE28259	Glutathione reductase, mitochondrial OS=Callithrix jacchus GN=GSR PE=2 SV=1	0.004	0.277	0.273	0.237	0.29	0.054
AIPGENE2902	AIPGENE2902	Peroxidasin OS=Xenopus tropicalis GN=pxdn PE=2 SV=1	0.034	-0.078	-0.112	0.002
AIPGENE29157	AIPGENE29157	Glutathione S-transferase Mu 3 OS=Homo sapiens GN=GSTM3 PE=1 SV=3	-0.022	0.142	0.164	-0.185	-0.23	-0.045
AIPGENE4033	AIPGENE4033	NADH dehydrogenase [ubiquinone] 1 alpha subcomplex subunit 6 OS=Pongo pygmaeus GN=NDUFA6 PE=2 SV=3	0.149	0.112	-0.037	-0.189	-0.104	0.085
AIPGENE4097	AIPGENE4097	NADH dehydrogenase [ubiquinone] iron-sulfur protein 7, mitochondrial OS=Bos taurus GN=NDUFS7 PE=1 SV=1	-0.014	0.032	0.046	0.077	0.151	0.074
AIPGENE5252	AIPGENE5252	Glutathione S-transferase OS=Plasmodium falciparum GN=GST PE=1 SV=1	-0.055	-0.014	0.041	-0.145	-0.017	0.128
AIPGENE5256	AIPGENE5256	Glutathione S-transferase OS=Plasmodium falciparum GN=GST PE=1 SV=1	-0.066	-0.068	-0.003	-0.064	0.056	0.119
AIPGENE5657	AIPGENE5657	Glutathione peroxidase OS=Schistosoma mansoni GN=GPX1 PE=1 SV=2	0.074	-0.038	-0.113	0.031	0.015	-0.016
AIPGENE601	AIPGENE601	Glutamate--cysteine ligase regulatory subunit OS=Homo sapiens GN=GCLM PE=1 SV=1	-0.205	-0.167	0.039	-0.131	-0.053	0.078
AIPGENE6086	AIPGENE6086	NADH dehydrogenase [ubiquinone] 1 beta subcomplex subunit 8, mitochondrial OS=Pongo abelii GN=NDUFB8 PE=2 SV=1	0.144	-0.01	-0.153	0.04	0.065	0.025
AIPGENE6100;AIPGENE851;AIPGENE1921;AIPGENE4854;AIPGENE848;AIPGENE6105;AIPGENE28650;AIPGENE853;AIPGENE26951;AIPGENE9602;AIPGENE841;AIPGENE845;AIPGENE862;AIPGENE6107	AIPGENE6100;AIPGENE851;AIPGENE1921;AIPGENE4854;AIPGENE848;AIPGENE6105;AIPGENE28650;AIPGENE853;AIPGENE26951;AIPGENE9602;AIPGENE841;AIPGENE845;AIPGENE862;AIPGENE6107	Hemicentin-1 OS=Homo sapiens GN=HMCN1 PE=1 SV=2	0.046	-0.018	-0.064	0.308
AIPGENE6351	AIPGENE6351	Glutathione S-transferase Mu 5 OS=Rattus norvegicus GN=Gstm5 PE=1 SV=3	-0.042	0.436	0.478	0.27	0.364	0.094
AIPGENE6564	AIPGENE6564	Thioredoxin domain-containing protein 12 OS=Homo sapiens GN=TXNDC12 PE=1 SV=1	-0.182	-0.091	0.091	0.006	-0.02	-0.026
AIPGENE690;AIPGENE26874	AIPGENE690;AIPGENE26874	NADH dehydrogenase [ubiquinone] 1 beta subcomplex subunit 9 OS=Gorilla gorilla gorilla GN=NDUFB9 PE=2 SV=3	0.486	0.092	-0.394	-0.105	-0.13	-0.024
AIPGENE696;AIPGENE26830	AIPGENE696;AIPGENE26830	NADH dehydrogenase [ubiquinone] flavoprotein 2, mitochondrial OS=Mus musculus GN=Ndufv2 PE=1 SV=2	0.1	0.045	-0.055	0.071	0.061	-0.01
AIPGENE8632	AIPGENE8632	Thioredoxin domain-containing protein 12 OS=Mus musculus GN=Txndc12 PE=2 SV=1	-0.295	-0.101	0.195	-0.085
AIPGENE8889	AIPGENE8889	Glutathione peroxidase 6 OS=Rattus norvegicus GN=Gpx6 PE=2 SV=1	0.043	-0.061	-0.103	-0.006	-0.069	-0.062
AIPGENE8939	AIPGENE8939	Superoxide dismutase [Mn], mitochondrial OS=Macaca nemestrina GN=SOD2 PE=2 SV=1	0.122	0.046	-0.076	0.048	0.1	0.052
AIPGENE9824	AIPGENE9824	Thioredoxin reductase 1, cytoplasmic OS=Sus scrofa GN=TXNRD1 PE=2 SV=3	-0.14	-0.054	0.087	-0.006
